# Supplementary material for: Evolutionary Model of Cluster Divergence of the Emergent Marine Pathogen Vibrio vulnificus: From Genotype to Ecotype
Source: mBio. 2019 Feb 19;10(1):e02852-18. doi: 10.1128/mBio.02852-18 (PMC6381281; doi:10.1128/mBio.02852-18)
Supplement: TABLE S1 [file mBio.02852-18-st001.xlsx]

## Sheet: NewClustering
Supplementary Table 1.- V. vulnificus isolates used in this study and their origin.
Cluster-1
Strains	Host	Isolation area	Year	BioSample	BioProject	Assembly	Size (Mb)	GC%	Replicons	WGS	Scaffolds	Genes	Proteins
YJ016	Homo sapiens	Taiwan	2003	SAMD00061075	PRJNA1430	GCA_000009745.1	5.26009	46.6686	chromosome I:NC_005139.1/BA000037.2; chromosome II:NC_005140.1/BA000038.2; plasmid pYJ016:NC_005128.1/AP005352.1	-	3	4916	4662
CMCP6	Homo sapiens	South Korea	2002	SAMN02603130	PRJNA349	GCA_000039765.1	5.1267	46.7159	chromosome I:NC_004459.3/AE016795.3; chromosome II:NC_004460.2/AE016796.2	-	2	4826	4547
MO6-24/O	Homo sapiens	USA	No reporter	SAMN02603666	PRJNA59881	GCA_000186585.1	5.00777	46.9535	chromosome I:NC_014965.1/CP002469.1; chromosome II:NC_014966.1/CP002470.1	-	2	4707	4473
93U204	Tilapia	Taiwan: Kaohsiung	2004	SAMN03009989	PRJNA256021	GCA_000746665.1	5.12735	46.7044	chromosome I:NZ_CP009261.1/CP009261.1; chromosome II:NZ_CP009262.1/CP009262.1; plasmid p93U204:NZ_CP009263.1/CP009263.1	-	3	4682	4427
NV1	Seawater	Taiwan	2011	SAMN03371453	PRJNA276162	GCA_000959755.1	4.88452	46.8	-	JZET01	110	4556	4373
CG64	Seawater	Taiwan	2011	SAMN03371452	PRJNA276162	GCA_000959775.1	4.97372	46.8	-	JZEU01	144	4620	4376
SC9794	Tidal Mudflat	South Korea	2011	SAMN03371459	PRJNA276162	GCA_000959845.1	4.8843	46.8	-	JZEN01	105	4430	4302
CladeA-yb158	Tilapia	Israel	2005	SAMN03571538	PRJNA76645	GCA_001013325.1	5.29466	46.7	-	LBNN01	76	4928	4683
FORC_009	Homo sapiens	South Korea:Masan	2008	SAMN03174938	PRJNA266859	GCA_001433435.1	5.0607	46.7453	chromosome 1:NZ_CP009984.1/CP009984.1; chromosome 2:NZ_CP009985.1/CP009985.1	-	2	4760	4466
ATCC 29306	Homo sapiens	USA	No reporter	SAMN03996332	PRJNA231221	GCA_001471415.1	5.02999	46.9	-	LORY01	3	4692	4231
ATL 6-1306	Homo sapiens	USA:Florida	1996	SAMN03996334	PRJNA231221	GCA_001558515.1	4.97878	46.845	chromosome 1:NZ_CP014048.1/CP014048.1; chromosome 2:NZ_CP014049.1/CP014049.1	-	2	4711	4423
FORC_016	Homo sapiens	South Korea: Jeollabuk-Do	2009	SAMN03764475	PRJNA286054	GCA_001653775.1	5.07237	46.7449	chromosome I:NZ_CP011775.1/CP011775.1; chromosome II:NZ_CP011776.1/CP011776.1	-	2	4779	4460
FORC_017	Homo sapiens	South Korea: Juju Islando	2014	SAMN03956906	PRJNA291949	GCA_001675245.1	5.22923	46.6096	chromosome 1:NZ_CP012739.1/CP012739.1; chromosome 2:NZ_CP012740.1/CP012740.1; plasmid unnamed:NZ_CP012741.1/CP012741.1	-	3	4915	4648
S2-22	Environmental	No reporter	No reporter	SAMN04125838	PRJNA297594	GCA_001889185.1	4.89991	46.9	-	LKUU01	89	4593	4230
99-796	Oyster	USA:Florida	1994	SAMN04193762	PRJNA299126	GCA_001890485.1	4.94744	46.7	-	LMXX01	132	4742	4463
DAL-79040	Homo sapiens	USA:Texas	1996	SAMN04194078	PRJNA299131	GCA_001890565.1	4.86095	46.8	-	LMYA01	47	4458	4288
ATL-9824	Homo sapiens	USA:Texas	1994	SAMN04194080	PRJNA299132	GCA_001890585.1	4.91469	46.8	-	LMYB01	94	4695	4367
106-2A	Environmental	No reporter	No reporter	SAMN04219563	PRJNA300359	GCA_001890625.1	4.96369	46.7	-	LMTD01	99	4734	4328
S3-16	Oyster	USA:Florida	2004	SAMN04219564	PRJNA300360	GCA_001890645.1	4.97586	46.7	-	LMTC01	84	4828	4414
FORC_036	Mactra veneriformis	South Korea	No reporter	SAMN04914658	PRJNA320042	GCA_002117205.1	6.06796	45.3368	chromosome 1:NZ_CP015512.1/CP015512.1; chromosome 2:NZ_CP015513.1/CP015513.1; plasmid unnamed:NZ_CP015514.1/CP015514.1	-	3	5917	5565
VV2014DJH	Human blood	China	2014	SAMN06237111	PRJNA362267	GCA_002850455.1	5.07456	46.8443	chromosome 1:CP019320.1; chromosome 2:CP019321.1	-	2	4784	4481
LSU1657	Human blood	U.S.A.	<1998	SAMN07739088	PRJNA413285	GCA_002903375.1	6.40841	46.7	-	PDFZ01	2334	7152	6880
FLA112	Human blood	U.S.A.	1994	SAMN07739085	PRJNA413285	GCA_002903395.1	4.90722	46.8	-	PDGB01	107	4685	4483
CG100	Oyster	Taiwan	1993	SAMN07739083	PRJNA413285	GCA_002903465.1	5.20937	46.6	-	PDGD01	110	4862	4638
CECT4608	Eel tank water	Spain	1990	SAMN07739079	PRJNA413285	GCA_002903785.1	5.43137	46.3	-	PDGH01	169	5131	4972
LSU1015	Human blood	U.S.A.	<1998	SAMN07739087	PRJNA413285	GCA_002906245.1	5.5869	47.3	-	PDNQ01	2998	6294	6080
C7184	Human blood	U.S.A.	1977	SAMN07739077	PRJNA413285	GCA_002906265.1	4.55911	47.1	-	PDNP01	534	4292	4138
Cluster-2
Strains	Host	Isolation area	Year	BioSample	BioProject	Assembly	Size (Mb)	GC%	Replicons	WGS	Scaffolds	Genes	Proteins
JY1305	Oyster	USA	1999	SAMN00216032	PRJNA49015	GCA_000269725.1	4.95033	46.7	-	AFSW01	153	4665	4329
E64MW	No reporter	No reporter	No reporter	SAMN01893923	PRJNA67135	GCA_000269745.1	4.96268	46.7	-	AFSX01	269	4897	4256
JY1701	Oyster	USA	1999	SAMN01893931	PRJNA67137	GCA_000269765.1	4.93884	46.5	-	AFSY01	329	4752	3927
B2	Homo sapiens	China: Jiaxing	2010	SAMN02471155	PRJNA174154	GCA_000303175.1	4.664	46.7	-	AMQR01	193	4290	4111
101/4	Tilapia	Israel	1997	SAMN02990647	PRJNA258252	GCA_000743155.1	5.4845	46.3	-	JQDT01	367	4972	4721
2322	Water	Israel	1997	SAMN02990648	PRJNA258253	GCA_000743165.1	5.28131	46.4	-	JQDS01	412	4765	4513
ATCC 33147	Eel	Japan	1979	SAMN03092747	PRJNA263083	GCA_000764895.1	5.0598	46.5	-	JRQR01	281	4796	4383
99-796 DP-E7	Oyster	USA:Florida	1998	SAMN03160382	PRJNA264981	GCA_000788315.1	4.93603	46.7	-	JSWN01	143	4609	4078
99-578 DP-B1	Oyster	USA:Lousiana	1998	SAMN03160381	PRJNA264982	GCA_000788325.1	4.93725	46.7	-	JSVD01	136	4615	4050
ATL 71503	Homo sapiens	USA:Florida	1996	SAMN03160384	PRJNA264979	GCA_000788345.1	4.8393	46.7	-	JSWP01	126	4491	4054
SC9613	Seafood (crab)	South Korea	2011	SAMN03371455	PRJNA276162	GCA_000959745.1	5.11895	46.5	-	JZER01	140	4756	4518
SC9740	Seawater	South Korea	2011	SAMN03371457	PRJNA276162	GCA_000959765.1	4.97126	46.6	-	JZEP01	118	4627	4439
SC9729	Seawater	South Korea	2011	SAMN03371456	PRJNA276162	GCA_000959825.1	5.87882	45.2	-	JZEQ01	134	5693	5402
SC9761	Seafood (oyster)	South Korea	2011	SAMN03371458	PRJNA276162	GCA_000959835.1	4.88622	46.8	-	JZEO01	59	4405	4261
NV22	Seawater	Taiwan	2011	SAMN03371454	PRJNA276162	GCA_000960125.1	4.90461	46.6	-	JZES01	177	4595	4361
SC9629	Seafood	South Korea	2011	SAMN03349353	PRJNA275514	GCA_000967055.1	5.09441	46.6	-	JYGG01	140	4716	4533
ATCC 43382	Homo sapiens	USA:Florida	No reporter	SAMN03996331	PRJNA231221	GCA_001471305.1	4.95055	46.8	-	LOSI01	2	4604	4313
ATCC 29307	Homo sapiens	USA	No reporter	SAMN03996333	PRJNA231221	GCA_001471465.1	5.04825	46.7	-	LOSH01	4	4808	4477
NSV-5830	Homo sapiens	USA:Florida	1995	SAMN04193761	PRJNA299124	GCA_001890465.1	4.88169	46.7	-	LMXW01	106	4589	4248
ORL-1506	Homo sapiens	USA:Florida	1995	SAMN04193760	PRJNA299120	GCA_001890525.1	4.86472	46.7	-	LMXV01	73	4584	4314
99-743	(Oyster)	USA:Texas	1995	SAMN04194063	PRJNA299128	GCA_001890545.1	4.86823	46.7	-	LMXY01	82	4538	4317
DAL-79087	Homo sapiens	USA:Lousiana	1997	SAMN04194077	PRJNA299130	GCA_001890575.1	4.8852	46.6	-	LMXZ01	101	4539	4320
VN-0206	Seawater	Germany: Baltic Sea, Rostock	1995	SAMN03470190	PRJNA280798	GCA_002073055.1	4.95273	46.5	-	MVKO01	145	4667	4435
VN-0101	Seawater	Germany: Baltic Sea, Binz	2010	SAMN03483416	PRJNA281160	GCA_002073095.1	5.00399	46.6	-	MVKQ01	143	4593	4402
VN-0108	Homo sapiens	Germany: Baltic Sea, Binz	2010	SAMN03486856	PRJNA281279	GCA_002073135.1	4.91049	46.6	-	MVKS01	137	4572	4347
VN-0208	Seawater, Whole organism	Germany	1999	SAMN03483332	PRJNA281153	GCA_002150885.1	4.90417	46.7	-	MVKY01	176	4621	4387
CECT 4999	Anguilla anguilla (Eel)	Spain	1990	SAMN04457466	PRJNA312018	GCA_002215135.1	5.16313	46.5303	chromosome I:NZ_CP014636.1/CP014636.1; chromosome II:NZ_CP014637.1/CP014637.1; plasmid pR99:NZ_CP014638.1/CP014638.1	-	3	4872	4521
ATCC 27562	Homo sapiens	USA	1979	SAMN04097182	PRJNA295776	GCA_002224265.1	5.00716	46.7086	chromosome 1:NZ_CP012882.1/CP012882.1; chromosome 2:NZ_CP012881.1/CP012881.1	-	2	4649	4364
WAPHLVBRA00007	Swab	USA:WA	2016	SAMN06062368	PRJNA355116	GCA_002265325.1	5.08992	46.5	-	NOJB01	136	4900	4592
WAPHLVBRA00006	Swab	USA:WA	2016	SAMN06062369	PRJNA355116	GCA_002265345.1	5.07029	46.5	-	NOJC01	128	4871	4589
WAPHLVBRA00003	Swab	USA:WA	2016	SAMN06062372	PRJNA355116	GCA_002278415.1	5.08898	46.5	-	NPFH01	149	4906	4602
WAPHLVBRA00011	Swab	USA:WA	2016	SAMN06140069	PRJNA355116	GCA_002278435.1	5.03781	46.6	-	NOIX01	154	4733	4465
WAPHLVBRA00008	Tilapia	USA:WA	2016	SAMN06062367	PRJNA355116	GCA_002278445.1	4.91432	46.6	-	NOJA01	134	4643	4385
WAPHLVBRA00010	Swab	USA:WA	2016	SAMN06140070	PRJNA355116	GCA_002278455.1	5.11197	46.6	-	NOIY01	240	4903	4597
WAPHLVBRA00001	Tilapia	USA:WA	2016	SAMN06062374	PRJNA355116	GCA_002278495.1	4.90843	46.6	-	NPFI01	128	4634	4378
WAPHLVBRA00005	Swab	USA:WA	2016	SAMN06062370	PRJNA355116	GCA_002278505.1	4.91549	46.6	-	NOJD01	142	4638	4388
WAPHLVBRA00004	Swab	USA:WA	2016	SAMN06062371	PRJNA355116	GCA_002278535.1	4.93627	46.6	-	NOJE01	153	4663	4401
WAPHLVBRA00009	Swab	USA:WA	2016	SAMN06062366	PRJNA355116	GCA_002278545.1	4.9166	46.6	-	NOIZ01	136	4636	4381
PNUSAV000042	No reporter	USA	No reporter	SAMN06090785	PRJNA266293	GCA_002284515.1	5.07915	46.5	-	NOJG01	125	4877	4576
WAPHLVBRA00002	Tilapia	USA:WA	2016	SAMN06062373	PRJNA355116	GCA_002287295.1	5.08774	46.5	-	NOJF01	152	4895	4594
03_7315	Human blood	Brazil	2016	SAMN07660997	PRJNA407671	GCA_002494385.2	4.75559	46.7	-	NWBS02	115	4438	4211
CECT5769	Diseased eel	Spain	2004	SAMN03273306	PRJNA271213	GCA_002891685.1	5.16678	46.7547	plasmid p5769_vir:CM009288.1	LABF01	251	4699	4556
CECT4606	Health eel	Spain	1990	SAMN03292494	PRJNA273492	GCA_002891755.1	5.19166	46.6	-	LAXL01	550	4777	4575
CIP8190	Human blood	France	1980	SAMN03292655	PRJNA273505	GCA_002891785.1	4.87482	46.4621	plasmid pcip8190_vir:CM009287.1	LAXM01	10	4403	4158
94-8-112	Human blood	Denmark	1994	SAMN03293314	PRJNA273506	GCA_002891805.1	5.1647	46.5629	plasmid p94-9-112_vir:NZ_CM009286.1/CM009286.1	LAXN01	12	4645	4382
CECT5198	Diseased eel	Spain	1999	SAMN03486945	PRJNA281291	GCA_002892625.1	4.98976	46.4571	plasmid p5198_vir:NZ_CM009289.1/CM009289.1	LAZW01	443	61	54
SS108-A3A	Oyster	U.S.A.	2005	SAMN07739098	PRJNA413285	GCA_002903205.1	4.96001	46.6	-	PDFR01	414	4854	4613
SREL214	Seawater	No reporter	No reporter	SAMN07739097	PRJNA413285	GCA_002903245.1	5.03144	46.5	-	PDFS01	188	4711	4496
SREL119	Sediment	U.S.A.	<2006	SAMN07739096	PRJNA413285	GCA_002903265.1	5.03841	46.5	-	PDFT01	321	4915	4678
Ra3	Diseased eel	Spain	2011	SAMN07739092	PRJNA413285	GCA_002903345.1	3.73286	46.7	-	PDNG01	168	3412	3260
PD-2-51	Seawater	Spain	2003	SAMN07739090	PRJNA413285	GCA_002903365.1	5.13994	46.3	-	PDFX01	424	4921	4675
FLA114	Human blood	U.S.A.	1995	SAMN07739086	PRJNA413285	GCA_002903415.1	4.86808	46.7	-	PDGA01	142	4605	4399
CECT7030	Diseased eel	Denmark	2004	SAMN07739081	PRJNA413285	GCA_002903505.1	5.10527	46.6	-	PDGF01	170	4794	4652
CECT4865	Diseased shrimp	Taiwan	No reporter	SAMN07739080	PRJNA413285	GCA_002903525.1	5.00734	46.4	-	PDGG01	248	4693	4455
AB17-319	Oyster	U.S.A.	2005	SAMN07739075	PRJNA413285	GCA_002903545.1	5.1751	46.5	-	PDGJ01	426	5010	4815
A14	Diseased eel	Spain	2002	SAMN07739074	PRJNA413285	GCA_002903555.1	5.05478	46.6	-	PDGK01	120	4780	4594
CECT4604	Diseased eel	Spain	1990	SAMN07739078	PRJNA413285	GCA_002903585.1	5.05372	46.5	-	PDGI01	293	4753	4508
960426-1_4C	Diseased eel	Denmark	1998	SAMN07739073	PRJNA413285	GCA_002903605.1	5.07582	46.4	-	PDGL01	237	4854	4624
94-9-119	Human blood	Denmark	1994	SAMN07739069	PRJNA413285	GCA_002903625.1	4.89352	46.8	-	PDGO01	171	4514	4380
95-8-6	Diseased eel	Denmark	1995	SAMN07739071	PRJNA413285	GCA_002903635.1	4.39551	47.1	-	PDNE01	421	4076	3959
R02	Diseased eel	Spain	2002	SAMN07739091	PRJNA413285	GCA_002903685.1	5.84918	46.2	-	PDFW01	2548	6696	6580
LSU2098	Human blood	U.S.A.	<1998	SAMN07739089	PRJNA413285	GCA_002903725.1	4.87004	46.7	-	PDFY01	211	4624	4386
Env1	Oyster	U.S.A.	2005	SAMN07739084	PRJNA413285	GCA_002903735.1	4.8502	46.7	-	PDGC01	239	4601	4393
CECT898	Diseased eel	Japan	1979	SAMN07739082	PRJNA413285	GCA_002903765.1	5.19627	46.4	-	PDGE01	239	4918	4637
95-8-7	Diseased eel	Denmark	1995	SAMN07739072	PRJNA413285	GCA_002903805.1	5.24665	47.3	-	PDGM01	685	5262	5092
V252	Homo sapiens	Israel: Western Galilee Hospital	2004	SAMN03073547	PRJNA261393	GCA_001277815.1	5.05287	46.5	-	LIIO01	220	4613	4428
FORC_037	Mya arenaria oonogai Makiyama	South Korea	No reporter	SAMN05196200	PRJNA323980	GCA_002204915.1	5.11789	46.837	chromosome I:NZ_CP016321.1/CP016321.1; chromosome II:NZ_CP016322.1/CP016322.1; plasmid unnamed:NZ_CP016323.1/CP016323.1	-	3	4832	4533
95-8-161	Diseased eel	Denmark	1995	SAMN07739070	PRJNA413285	GCA_002903825.1	5.09042	46.7	-	PDGN01	184	4811	4639
Cluster-3
Strains	Host	Isolation area	Year	BioSample	BioProject	Assembly	Size (Mb)	GC%	Replicons	WGS	Scaffolds	Genes	Proteins
VVyb1(BT3)	Tilapia	Israel	No reporter	SAMN02471035	PRJNA46727	GCA_000342305.2	5.74561	46.745	chromosome I:NZ_CM001799.1/CM001799.1; chromosome II:NZ_CM001800.1/CM001800.1; plasmid unnamed:NZ_CM001801.1/CM001801.1	AOCM01	86	5231	4839
BAA87	Homo sapiens	Israel: Afula	1996	SAMN02645177	PRJNA232047	GCA_000576265.1	5.13549	46.5	-	JDSE01	218	4773	4187
VV4-03	Homo sapiens	Israel	2003	SAMN02990645	PRJNA258250	GCA_000743095.1	5.24002	46.4	-	JQDV01	455	4928	4437
VV9-09	Homo sapiens	Israel	2009	SAMN02990644	PRJNA258249	GCA_000743105.1	5.24989	46.4	-	JQDW01	388	4973	4476
491771	Homo sapiens	Israel	1997	SAMN02990646	PRJNA258251	GCA_000743115.1	5.28465	46.4	-	JQDU01	542	4912	4481
11028	Homo sapiens	Israel	1996	SAMN03395016	PRJNA277724	GCA_002074875.1	4.7426	47	-	LAVT01	31	4482	3798
12	Homo sapiens	Israel	1996	SAMN03395192	PRJNA277736	GCA_002074885.1	8.44654	50.1	-	LAVU01	1696	-	-
162	Human blood	Israel	1997	SAMN07739066	PRJNA413285	GCA_002903865.1	5.12584	46.5	-	PDGR01	219	4787	4511
32	Human blood	Israel	1997	SAMN07739065	PRJNA413285	GCA_002903885.1	5.12987	46.5	-	PDGS01	229	4785	4553
Cluster-4
Strains	Host	Isolation area	Year	BioSample	BioProject	Assembly	Size (Mb)	GC%	Replicons	WGS	Scaffolds	Genes	Proteins
VN-0092	Homo sapiens	Germany: Greifswalder Bodden	2011	SAMN03486932	PRJNA281283	GCA_002073185.1	5.08945	46.6	-	MVKU01	190	4693	4453
VN-0112	Homo sapiens	Germany: Baltic Sea, Ruegen	2010	SAMN03486858	PRJNA281280	GCA_002073145.1	5.08767	46.6	-	MVKT01	181	4702	4465
VN-0288	Homo sapiens	Germany	2010	SAMN03483372	PRJNA281155	GCA_002073065.1	4.96952	46.6895	plasmid pVN0288:NZ_CM007809.1/CM007809.1	MVKP01	163	4626	4398
VN-0104	Seawater	Germany: Baltic Sea, Binz	2010	SAMN03486854	PRJNA281277	GCA_002073105.1	4.86707	46.7	-	MVKR01	144	4493	4288
Riu1	Seawater	Spain	2003	SAMN07739093	PRJNA413285	GCA_002906235.1	4.309	47.2	-	PDNR01	838	4217	4081
94385	Human blood	Spain	2001	SAMN07739067	PRJNA413285	GCA_002903695.1	5.02103	46.6	-	PDGQ01	185	4738	4500
